# Supplementary material for: Total scattering reveals the hidden stacking disorder in a 2D covalent organic framework
Source: Chem Sci. 2020 Jul 8;11(47):12647–54. doi: 10.1039/d0sc03048a (PMC8163241; doi:10.1039/d0sc03048a)
Supplement: SC-011-D0SC03048A-s002 [file SC-011-D0SC03048A-s002.txt]

{DIFFAX input files}
{########################################################################################################################################}
{Scenario 1}
INSTRUMENTAL
X-RAY
0.180872 {simulating synchrotron data}
gaussian 0.1 

STRUCTURAL
25.490881 25.903518 6.9254 121.2289
UNKNOWN
6
800 800 {in combination with "gaussian 0.1" --> approximation of cryst. size broadening}

LAYER 1
NONE
H    1 0.02133 -0.21456 -0.02871 1.0 1.0
H    2 -0.02781 -0.15148 -0.0213 1.0 1.0
H    3 0.30838 -0.11716 -0.02342 1.0 1.0
H    4 0.18831 -0.45227 -0.07933 1.0 1.0
H    5 0.33769 -0.47401 0.02947 1.0 1.0
H    6 0.27268 -0.58937 0.06493 1.0 1.0
H    7 0.04938 0.24116 0.08268 1.0 1.0
H    8 -0.01348 0.12725 0.0889 1.0 1.0
H    9 0.22959 -0.65935 -0.07321 1.0 1.0
N    10 -0.02781 0.03367 0.00847 1.0 1.0
C    11 0.03219 0.05771 0.00996 1.0 1.0
C    12 0.06864 0.12311 0.01691 1.0 1.0
C    13 0.03782 0.15383 0.05676 1.0 1.0
C    14 0.07236 0.21645 0.05382 1.0 1.0
C    15 0.13888 0.25028 0.00683 1.0 1.0
C    16 0.16927 0.21903 -0.02918 1.0 1.0
C    17 0.13461 0.15587 -0.02225 1.0 1.0
C    18 0.17772 0.31773 -0.01465 1.0 1.0
N    19 0.154 -0.65048 0.02436 1.0 1.0
C    20 0.19396 -0.58598 0.00331 1.0 1.0
C    21 0.25507 -0.5588 0.02523 1.0 1.0
C    22 0.29108 -0.49479 0.00873 1.0 1.0
C    23 0.267 -0.45607 -0.02691 1.0 1.0
C    24 0.20624 -0.48287 -0.04948 1.0 1.0
C    25 0.1702 -0.54687 -0.03356 1.0 1.0
C    26 0.3037 -0.3894 -0.03014 1.0 1.0
N    27 0.36321 -0.36481 -0.02205 1.0 1.0
H    28 0.19314 -0.05882 0.00365 1.0 1.0
H    29 0.14388 0.0047 0.00709 1.0 1.0
H    30 0.10814 -0.22253 -0.05124 1.0 1.0
N    31 0.06144 0.02659 0.0032 1.0 1.0
C    32 0.02634 -0.03246 -0.00567 1.0 1.0
C    33 0.05528 -0.0697 -0.00769 1.0 1.0
C    34 0.11783 -0.04341 -0.00084 1.0 1.0
C    35 0.14486 -0.07848 -0.00175 1.0 1.0
C    36 0.11021 -0.1405 -0.01192 1.0 1.0
C    37 0.04764 -0.16686 -0.0176 1.0 1.0
C    38 0.02032 -0.13194 -0.01495 1.0 1.0
C    39 0.13796 -0.17757 -0.02373 1.0 1.0
H    40 0.56747 -0.31315 0.05089 1.0 1.0
H    41 0.36176 -0.17656 -0.03372 1.0 1.0
H    42 0.18864 -0.34121 -0.01796 1.0 1.0
H    43 0.13493 -0.2842 -0.00308 1.0 1.0
N    44 0.19367 -0.15831 -0.00803 1.0 1.0
C    45 0.21886 -0.19543 -0.01704 1.0 1.0
C    46 0.18489 -0.25949 -0.01293 1.0 1.0
C    47 0.21456 -0.29195 -0.0202 1.0 1.0
C    48 0.27871 -0.26222 -0.02924 1.0 1.0
C    49 0.31252 -0.1988 -0.03089 1.0 1.0
C    50 0.283 -0.16603 -0.02526 1.0 1.0
C    51 0.30928 -0.29784 -0.03192 1.0 1.0
N    52 0.27482 -0.35766 -0.03644 1.0 1.0
H    53 -0.24116 -0.0252 0.04074 1.0 1.0
H    54 -0.12675 0.0269 0.01862 1.0 1.0
H    55 0.12314 -0.56815 -0.05144 1.0 1.0
H    56 0.45553 -0.36323 0.03966 1.0 1.0
H    57 0.47737 -0.18079 -0.06663 1.0 1.0
H    58 0.58915 -0.12975 -0.06666 1.0 1.0
H    59 0.22084 0.24498 -0.06583 1.0 1.0
H    60 0.15774 0.13136 -0.0514 1.0 1.0
N    61 0.64797 -0.19432 -0.00378 1.0 1.0
C    62 0.58531 -0.21887 -0.00088 1.0 1.0
C    63 0.55957 -0.1814 -0.03622 1.0 1.0
C    64 0.49752 -0.20941 -0.03934 1.0 1.0
C    65 0.45957 -0.27516 -0.01235 1.0 1.0
C    66 0.48511 -0.31253 0.02091 1.0 1.0
C    67 0.54691 -0.2848 0.02686 1.0 1.0
C    68 0.39423 -0.30423 -0.0217 1.0 1.0
N    69 0.36934 -0.26877 -0.02659 1.0 1.0
H    70 -0.24937 -0.19184 -0.02214 1.0 1.0
H    71 -0.13514 -0.14019 -0.03641 1.0 1.0
H    72 -0.33993 -0.11548 0.0729 1.0 1.0
N    73 -0.03361 -0.06028 -0.01145 1.0 1.0
C    74 -0.05855 -0.02525 -0.00449 1.0 1.0
C    75 -0.12447 -0.05385 -0.00805 1.0 1.0
C    76 -0.15903 -0.11555 -0.0207 1.0 1.0
C    77 -0.22211 -0.14421 -0.01202 1.0 1.0
C    78 -0.2524 -0.11195 0.01147 1.0 1.0
C    79 -0.21741 -0.04983 0.02035 1.0 1.0
C    80 -0.15393 -0.0207 0.00864 1.0 1.0
C    81 -0.31921 -0.14137 0.02847 1.0 1.0

LAYER 2 = 1

LAYER 3 = 1

LAYER 4
NONE
H    1  -0.02746  -0.15243  -0.0238 1.0 1.0
H    2   0.02115  -0.21661  -0.01392 1.0 1.0
H    3   0.31203  -0.11419  -0.05299 1.0 1.0
H    4   0.18818  -0.45253  -0.07191 1.0 1.0
H    5   0.33819  -0.47421  0.03085 1.0 1.0
H    6   0.27494  -0.5886  0.04137 1.0 1.0
H    7   0.04863  0.23779  0.10347 1.0 1.0
H    8  -0.01214  0.12773  0.08939 1.0 1.0
N    9  -0.02781  0.03366  0.01163 1.0 1.0
C    10  0.03281  0.05811  0.00755 1.0 1.0
C    11  0.06984  0.12376  0.01225 1.0 1.0
C    12  0.03921  0.15425  0.05611 1.0 1.0
C    13  0.07348  0.2159  0.06128 1.0 1.0
C    14  0.14007  0.2498  0.0177 1.0 1.0
C    15  0.17035  0.21854  -0.0222 1.0 1.0
C    16  0.1358  0.15648  -0.02496 1.0 1.0
N    17  0.17803  0.31203  0.01944 1.0 1.0
C    18  0.1594  -0.64934  -0.01198 1.0 1.0
C    19  0.19608  -0.58452  -0.00769 1.0 1.0
C    20  0.25648  -0.55829  0.01819 1.0 1.0
C    21  0.29143  -0.49526  0.01107 1.0 1.0
C    22  0.26668  -0.45693  -0.02092 1.0 1.0
C    23  0.20634  -0.48303  -0.04541 1.0 1.0
C    24  0.17153  -0.54616  -0.03932 1.0 1.0
C    25  0.30344  -0.39013  -0.02495 1.0 1.0
N    26  0.36339  -0.36511  -0.02178 1.0 1.0
H    27  0.19064  -0.05947  0.02658 1.0 1.0
H    28  0.14256  0.00378  0.01131 1.0 1.0
N    29  0.06178  0.0268  -0.00127 1.0 1.0
C    30  0.02603  -0.03268  -0.00735 1.0 1.0
C    31  0.05492  -0.06994  -0.00955 1.0 1.0
C    32  0.11695  -0.04398  0.00134 1.0 1.0
C    33  0.14384  -0.07937  0.00719 1.0 1.0
C    34  0.10962  -0.14207  -0.00007 1.0 1.0
C    35  0.04735  -0.16807  -0.00952 1.0 1.0
C    36  0.02052  -0.13249  -0.01526 1.0 1.0
N    37  0.13259  -0.18169  0.01017 1.0 1.0
H    38  0.56552  -0.31445  0.06656 1.0 1.0
H    39  0.363  -0.17595  -0.04529 1.0 1.0
H    40  0.18752  -0.3428  -0.00633 1.0 1.0
H    41  0.13524  -0.28217  -0.00513 1.0 1.0
C    42  0.19291  -0.15646  -0.04044 1.0 1.0
C    43  0.22038  -0.19448  -0.02957 1.0 1.0
C    44  0.185  -0.25953  -0.01338 1.0 1.0
C    45  0.21386  -0.29298  -0.01383 1.0 1.0
C    46  0.2784  -0.26278  -0.02685 1.0 1.0
C    47  0.31339  -0.19838  -0.03806 1.0 1.0
C    48  0.28481  -0.16447  -0.04207 1.0 1.0
C    49  0.30903  -0.29855  -0.02871 1.0 1.0
N    50  0.27411  -0.35888  -0.02807 1.0 1.0
H    51 -0.24057  -0.02271  0.02429 1.0 1.0
H    52 -0.12797  0.0266  0.02644 1.0 1.0
H    53  0.12526  -0.56624  -0.06328 1.0 1.0
H    54  0.45642  -0.36283  0.03456 1.0 1.0
H    55  0.47667  -0.18112  -0.06487 1.0 1.0
H    56  0.58726  -0.13157  -0.03993 1.0 1.0
H    57  0.22153  0.2444  -0.05018 1.0 1.0
H    58  0.15889  0.13207  -0.05607 1.0 1.0
C    59  0.64608  -0.19356  0.03649 1.0 1.0
C    60  0.58315  -0.21986  0.01421 1.0 1.0
C    61  0.55818  -0.18199  -0.02544 1.0 1.0
C    62  0.49728  -0.20932  -0.03918 1.0 1.0
C    63  0.46018  -0.27481  -0.01674 1.0 1.0
C    64  0.48553  -0.3123  0.018 1.0 1.0
C    65  0.54607  -0.28517  0.03546 1.0 1.0
C    66  0.39458  -0.30426  -0.02419 1.0 1.0
N    67  0.36964  -0.26886  -0.02897 1.0 1.0
H    68 -0.24589  -0.18759  -0.04647 1.0 1.0
H    69 -0.13519  -0.13881  -0.03983 1.0 1.0
N    70 -0.03426  -0.0605  -0.00996 1.0 1.0
C    71 -0.05912  -0.02538  -0.00062 1.0 1.0
C    72 -0.12507  -0.05363  -0.00309 1.0 1.0
C    73 -0.15924  -0.11444  -0.02159 1.0 1.0
C    74 -0.22149  -0.14194  -0.0218 1.0 1.0
C    75 -0.25192  -0.10944  -0.00248 1.0 1.0
C    76 -0.21711  -0.04802  0.01263 1.0 1.0
C    77 -0.15478  -0.02058  0.01301 1.0 1.0
N    78 -0.31339  -0.13259  -0.01136 1.0 1.0
H    79  0.11538  -0.66247  -0.05096 1.0 1.0
H    80 -0.34322  -0.22953  0.09874 1.0 1.0
H    81 0.22804  -0.10369  -0.09818 1.0 1.0 

LAYER 5 = 4
LAYER 6 = 4

STACKING
recursive
infinite


TRANSITIONS
0.0000  0.06864  0.12311  0.5 {S2-1}
0.0000 -0.12447 -0.05385  0.5 {S2-2}
0.0000  0.05528 -0.06970  0.5 {S2-3}
0.3333  0.02634 -0.03246  0.5 {S1-1}
0.3333  0.03219  0.05771  0.5 {S1-2}
0.3334 -0.05855 -0.02525  0.5 {S1-3}

0.0000  0.06864  0.12311  0.5 {S2-1}
0.0000 -0.12447 -0.05385  0.5 {S2-2}
0.0000  0.05528 -0.06970  0.5 {S2-3}
0.3333  0.02634 -0.03246  0.5 {S1-1}
0.3333  0.03219  0.05771  0.5 {S1-2}
0.3334 -0.05855 -0.02525  0.5 {S1-3}

0.0000  0.06864  0.12311  0.5 {S2-1}
0.0000 -0.12447 -0.05385  0.5 {S2-2}
0.0000  0.05528 -0.06970  0.5 {S2-3}
0.3333  0.02634 -0.03246  0.5 {S1-1}
0.3333  0.03219  0.05771  0.5 {S1-2}
0.3334 -0.05855 -0.02525  0.5 {S1-3}

0.3333  0.06864  0.12311  0.5 {S2-1}
0.3333 -0.12447 -0.05385  0.5 {S2-2}
0.3334  0.05528 -0.06970  0.5 {S2-3}
0.0000  0.02634 -0.03246  0.5 {S1-1}
0.0000  0.03219  0.05771  0.5 {S1-2}
0.0000 -0.05855 -0.02525  0.5 {S1-3}

0.3333  0.06864  0.12311  0.5 {S2-1}
0.3333 -0.12447 -0.05385  0.5 {S2-2}
0.3334  0.05528 -0.06970  0.5 {S2-3}
0.0000  0.02634 -0.03246  0.5 {S1-1}
0.0000  0.03219  0.05771  0.5 {S1-2}
0.0000 -0.05855 -0.02525  0.5 {S1-3}

0.3333  0.06864  0.12311  0.5 {S2-1}
0.3333 -0.12447 -0.05385  0.5 {S2-2}
0.3334  0.05528 -0.06970  0.5 {S2-3}
0.0000  0.02634 -0.03246  0.5 {S1-1}
0.0000  0.03219  0.05771  0.5 {S1-2}
0.0000 -0.05855 -0.02525  0.5 {S1-3}

{########################################################################################################################################}
{Scenario 2}
{up to the transition section identical to Scenario 1}
{only using 4 layers with 1 = 2 and 3 = 4}

TRANSITIONS
0.0000  0.02634 -0.03246  0.5 {S1-1}
0.0000  0.06864  0.12311  0.5 {S2-1}
0.5000  0.02634 -0.03246  0.5 {S1-1}
0.5000  0.06864  0.12311  0.5 {S2-1}

0.0000  0.02634 -0.03246  0.5 {S1-1}
0.0000  0.06864  0.12311  0.5 {S2-1}
0.5000  0.02634 -0.03246  0.5 {S1-1}
0.5000  0.06864  0.12311  0.5 {S2-1}

0.5000  0.02634 -0.03246  0.5 {S1-1}
0.5000  0.06864  0.12311  0.5 {S2-1}
0.0000  0.02634 -0.03246  0.5 {S1-1}
0.0000  0.06864  0.12311  0.5 {S2-1}

0.5000  0.02634 -0.03246  0.5 {S1-1}
0.5000  0.06864  0.12311  0.5 {S2-1}
0.0000  0.02634 -0.03246  0.5 {S1-1}
0.0000  0.06864  0.12311  0.5 {S2-1}

{########################################################################################################################################}
{Scenario 3}
{up to the transition section identical to Scenario 1}
{only using 12 layers with 2, 3, 4, 5, 6 = 1 and 8, 9, 10, 11, 12  = 7}

TRANSITIONS
0.0000  0.02634 -0.03246  0.5 {S1-1}
0.0000  0.03219  0.05771  0.5 {S1-2}
0.0000 -0.05855 -0.02525  0.5 {S1-3}
0.0000  0.06864  0.12311  0.5 {S2-1}
0.0000 -0.12447 -0.05385  0.5 {S2-2}
0.0000  0.05528 -0.06970  0.5 {S2-3}
0.1666  0.06864  0.12311  0.5 {S2-1}
0.1667 -0.12447 -0.05385  0.5 {S2-2}
0.1667  0.05528 -0.06970  0.5 {S2-3}
0.1666  0.02634 -0.03246  0.5 {S1-1}
0.1667  0.03219  0.05771  0.5 {S1-2}
0.1667 -0.05855 -0.02525  0.5 {S1-3}

0.0000  0.02634 -0.03246  0.5 {S1-1}
0.0000  0.03219  0.05771  0.5 {S1-2}
0.0000 -0.05855 -0.02525  0.5 {S1-3}
0.0000  0.06864  0.12311  0.5 {S2-1}
0.0000 -0.12447 -0.05385  0.5 {S2-2}
0.0000  0.05528 -0.06970  0.5 {S2-3}
0.1666  0.06864  0.12311  0.5 {S2-1}
0.1667 -0.12447 -0.05385  0.5 {S2-2}
0.1667  0.05528 -0.06970  0.5 {S2-3}
0.1666  0.02634 -0.03246  0.5 {S1-1}
0.1667  0.03219  0.05771  0.5 {S1-2}
0.1667 -0.05855 -0.02525  0.5 {S1-3}

0.0000  0.02634 -0.03246  0.5 {S1-1}
0.0000  0.03219  0.05771  0.5 {S1-2}
0.0000 -0.05855 -0.02525  0.5 {S1-3}
0.0000  0.06864  0.12311  0.5 {S2-1}
0.0000 -0.12447 -0.05385  0.5 {S2-2}
0.0000  0.05528 -0.06970  0.5 {S2-3}
0.1666  0.06864  0.12311  0.5 {S2-1}
0.1667 -0.12447 -0.05385  0.5 {S2-2}
0.1667  0.05528 -0.06970  0.5 {S2-3}
0.1666  0.02634 -0.03246  0.5 {S1-1}
0.1667  0.03219  0.05771  0.5 {S1-2}
0.1667 -0.05855 -0.02525  0.5 {S1-3}

0.0000  0.02634 -0.03246  0.5 {S1-1}
0.0000  0.03219  0.05771  0.5 {S1-2}
0.0000 -0.05855 -0.02525  0.5 {S1-3}
0.0000  0.06864  0.12311  0.5 {S2-1}
0.0000 -0.12447 -0.05385  0.5 {S2-2}
0.0000  0.05528 -0.06970  0.5 {S2-3}
0.1666  0.06864  0.12311  0.5 {S2-1}
0.1667 -0.12447 -0.05385  0.5 {S2-2}
0.1667  0.05528 -0.06970  0.5 {S2-3}
0.1666  0.02634 -0.03246  0.5 {S1-1}
0.1667  0.03219  0.05771  0.5 {S1-2}
0.1667 -0.05855 -0.02525  0.5 {S1-3}

0.0000  0.02634 -0.03246  0.5 {S1-1}
0.0000  0.03219  0.05771  0.5 {S1-2}
0.0000 -0.05855 -0.02525  0.5 {S1-3}
0.0000  0.06864  0.12311  0.5 {S2-1}
0.0000 -0.12447 -0.05385  0.5 {S2-2}
0.0000  0.05528 -0.06970  0.5 {S2-3}
0.1666  0.06864  0.12311  0.5 {S2-1}
0.1667 -0.12447 -0.05385  0.5 {S2-2}
0.1667  0.05528 -0.06970  0.5 {S2-3}
0.1666  0.02634 -0.03246  0.5 {S1-1}
0.1667  0.03219  0.05771  0.5 {S1-2}
0.1667 -0.05855 -0.02525  0.5 {S1-3}

0.0000  0.02634 -0.03246  0.5 {S1-1}
0.0000  0.03219  0.05771  0.5 {S1-2}
0.0000 -0.05855 -0.02525  0.5 {S1-3}
0.0000  0.06864  0.12311  0.5 {S2-1}
0.0000 -0.12447 -0.05385  0.5 {S2-2}
0.0000  0.05528 -0.06970  0.5 {S2-3}
0.1666  0.06864  0.12311  0.5 {S2-1}
0.1667 -0.12447 -0.05385  0.5 {S2-2}
0.1667  0.05528 -0.06970  0.5 {S2-3}
0.1666  0.02634 -0.03246  0.5 {S1-1}
0.1667  0.03219  0.05771  0.5 {S1-2}
0.1667 -0.05855 -0.02525  0.5 {S1-3}

0.1666  0.02634 -0.03246  0.5 {S1-1}
0.1667  0.03219  0.05771  0.5 {S1-2}
0.1667 -0.05855 -0.02525  0.5 {S1-3}
0.1666  0.06864  0.12311  0.5 {S2-1}
0.1667 -0.12447 -0.05385  0.5 {S2-2}
0.1667  0.05528 -0.06970  0.5 {S2-3}
0.0000  0.06864  0.12311  0.5 {S2-1}
0.0000 -0.12447 -0.05385  0.5 {S2-2}
0.0000  0.05528 -0.06970  0.5 {S2-3}
0.0000  0.02634 -0.03246  0.5 {S1-1}
0.0000  0.03219  0.05771  0.5 {S1-2}
0.0000 -0.05855 -0.02525  0.5 {S1-3}

0.1666  0.02634 -0.03246  0.5 {S1-1}
0.1667  0.03219  0.05771  0.5 {S1-2}
0.1667 -0.05855 -0.02525  0.5 {S1-3}
0.1666  0.06864  0.12311  0.5 {S2-1}
0.1667 -0.12447 -0.05385  0.5 {S2-2}
0.1667  0.05528 -0.06970  0.5 {S2-3}
0.0000  0.06864  0.12311  0.5 {S2-1}
0.0000 -0.12447 -0.05385  0.5 {S2-2}
0.0000  0.05528 -0.06970  0.5 {S2-3}
0.0000  0.02634 -0.03246  0.5 {S1-1}
0.0000  0.03219  0.05771  0.5 {S1-2}
0.0000 -0.05855 -0.02525  0.5 {S1-3}

0.1666  0.02634 -0.03246  0.5 {S1-1}
0.1667  0.03219  0.05771  0.5 {S1-2}
0.1667 -0.05855 -0.02525  0.5 {S1-3}
0.1666  0.06864  0.12311  0.5 {S2-1}
0.1667 -0.12447 -0.05385  0.5 {S2-2}
0.1667  0.05528 -0.06970  0.5 {S2-3}
0.0000  0.06864  0.12311  0.5 {S2-1}
0.0000 -0.12447 -0.05385  0.5 {S2-2}
0.0000  0.05528 -0.06970  0.5 {S2-3}
0.0000  0.02634 -0.03246  0.5 {S1-1}
0.0000  0.03219  0.05771  0.5 {S1-2}
0.0000 -0.05855 -0.02525  0.5 {S1-3}

0.1666  0.02634 -0.03246  0.5 {S1-1}
0.1667  0.03219  0.05771  0.5 {S1-2}
0.1667 -0.05855 -0.02525  0.5 {S1-3}
0.1666  0.06864  0.12311  0.5 {S2-1}
0.1667 -0.12447 -0.05385  0.5 {S2-2}
0.1667  0.05528 -0.06970  0.5 {S2-3}
0.0000  0.06864  0.12311  0.5 {S2-1}
0.0000 -0.12447 -0.05385  0.5 {S2-2}
0.0000  0.05528 -0.06970  0.5 {S2-3}
0.0000  0.02634 -0.03246  0.5 {S1-1}
0.0000  0.03219  0.05771  0.5 {S1-2}
0.0000 -0.05855 -0.02525  0.5 {S1-3}

0.1666  0.02634 -0.03246  0.5 {S1-1}
0.1667  0.03219  0.05771  0.5 {S1-2}
0.1667 -0.05855 -0.02525  0.5 {S1-3}
0.1666  0.06864  0.12311  0.5 {S2-1}
0.1667 -0.12447 -0.05385  0.5 {S2-2}
0.1667  0.05528 -0.06970  0.5 {S2-3}
0.0000  0.06864  0.12311  0.5 {S2-1}
0.0000 -0.12447 -0.05385  0.5 {S2-2}
0.0000  0.05528 -0.06970  0.5 {S2-3}
0.0000  0.02634 -0.03246  0.5 {S1-1}
0.0000  0.03219  0.05771  0.5 {S1-2}
0.0000 -0.05855 -0.02525  0.5 {S1-3}

0.1666  0.02634 -0.03246  0.5 {S1-1}
0.1667  0.03219  0.05771  0.5 {S1-2}
0.1667 -0.05855 -0.02525  0.5 {S1-3}
0.1666  0.06864  0.12311  0.5 {S2-1}
0.1667 -0.12447 -0.05385  0.5 {S2-2}
0.1667  0.05528 -0.06970  0.5 {S2-3}
0.0000  0.06864  0.12311  0.5 {S2-1}
0.0000 -0.12447 -0.05385  0.5 {S2-2}
0.0000  0.05528 -0.06970  0.5 {S2-3}
0.0000  0.02634 -0.03246  0.5 {S1-1}
0.0000  0.03219  0.05771  0.5 {S1-2}
0.0000 -0.05855 -0.02525  0.5 {S1-3}

{########################################################################################################################################}
{Scenario 4}
{up to the transition section identical to Scenario 1}
{only using 3 layers with 2,  = 1 and 3}

TRANSITIONS
{Übergänge voN   Layer1}
0.0000  0.02634 -0.03246  0.5 {S1-1}
0.5000  0.06864  0.12311  0.5 {S2-1}
0.5000  0.02634 -0.03246  0.5 {S1-1}

0.0000  0.02634 -0.03246  0.5 {S1-1}
0.5000  0.06864  0.12311  0.5 {S2-1}
0.5000  0.02634 -0.03246  0.5 {S1-1}

0.5000  0.06864  0.12311  0.5 {S2-1}
0.0000  0.06864  0.12311  0.5 {S2-1}
0.5000  0.06864  0.12311  0.5 {S2-1}

{########################################################################################################################################}
{Scenario 5}
{up to the transition section identical to Scenario 1}
{only using 12 layers with 2, 3, 4, 5, 6 = 1 and 8, 9, 10, 11, 12  = 7}

TRANSITIONS
0.0000  0.02634 -0.03246  0.5 {S1-1}
0.0000  0.03219  0.05771  0.5 {S1-2}
0.0000 -0.05855 -0.02525  0.5 {S1-3}
0.1111  0.06864  0.12311  0.5 {S2-1}
0.1111 -0.12447 -0.05385  0.5 {S2-2}
0.1111  0.05528 -0.06970  0.5 {S2-3}
0.1111  0.06864  0.12311  0.5 {S2-1}
0.1111 -0.12447 -0.05385  0.5 {S2-2}
0.1111  0.05528 -0.06970  0.5 {S2-3}
0.1111  0.02634 -0.03246  0.5 {S1-1}
0.1111  0.03219  0.05771  0.5 {S1-2}
0.1112 -0.05855 -0.02525  0.5 {S1-3}

0.0000  0.02634 -0.03246  0.5 {S1-1}
0.0000  0.03219  0.05771  0.5 {S1-2}
0.0000 -0.05855 -0.02525  0.5 {S1-3}
0.1111  0.06864  0.12311  0.5 {S2-1}
0.1111 -0.12447 -0.05385  0.5 {S2-2}
0.1111  0.05528 -0.06970  0.5 {S2-3}
0.1111  0.06864  0.12311  0.5 {S2-1}
0.1111 -0.12447 -0.05385  0.5 {S2-2}
0.1111  0.05528 -0.06970  0.5 {S2-3}
0.1111  0.02634 -0.03246  0.5 {S1-1}
0.1111  0.03219  0.05771  0.5 {S1-2}
0.1112 -0.05855 -0.02525  0.5 {S1-3}

0.0000  0.02634 -0.03246  0.5 {S1-1}
0.0000  0.03219  0.05771  0.5 {S1-2}
0.0000 -0.05855 -0.02525  0.5 {S1-3}
0.1111  0.06864  0.12311  0.5 {S2-1}
0.1111 -0.12447 -0.05385  0.5 {S2-2}
0.1111  0.05528 -0.06970  0.5 {S2-3}
0.1111  0.06864  0.12311  0.5 {S2-1}
0.1111 -0.12447 -0.05385  0.5 {S2-2}
0.1111  0.05528 -0.06970  0.5 {S2-3}
0.1111  0.02634 -0.03246  0.5 {S1-1}
0.1111  0.03219  0.05771  0.5 {S1-2}
0.1112 -0.05855 -0.02525  0.5 {S1-3}

0.0000  0.02634 -0.03246  0.5 {S1-1}
0.0000  0.03219  0.05771  0.5 {S1-2}
0.0000 -0.05855 -0.02525  0.5 {S1-3}
0.1111  0.06864  0.12311  0.5 {S2-1}
0.1111 -0.12447 -0.05385  0.5 {S2-2}
0.1111  0.05528 -0.06970  0.5 {S2-3}
0.1111  0.06864  0.12311  0.5 {S2-1}
0.1111 -0.12447 -0.05385  0.5 {S2-2}
0.1111  0.05528 -0.06970  0.5 {S2-3}
0.1111  0.02634 -0.03246  0.5 {S1-1}
0.1111  0.03219  0.05771  0.5 {S1-2}
0.1112 -0.05855 -0.02525  0.5 {S1-3}

0.0000  0.02634 -0.03246  0.5 {S1-1}
0.0000  0.03219  0.05771  0.5 {S1-2}
0.0000 -0.05855 -0.02525  0.5 {S1-3}
0.1111  0.06864  0.12311  0.5 {S2-1}
0.1111 -0.12447 -0.05385  0.5 {S2-2}
0.1111  0.05528 -0.06970  0.5 {S2-3}
0.1111  0.06864  0.12311  0.5 {S2-1}
0.1111 -0.12447 -0.05385  0.5 {S2-2}
0.1111  0.05528 -0.06970  0.5 {S2-3}
0.1111  0.02634 -0.03246  0.5 {S1-1}
0.1111  0.03219  0.05771  0.5 {S1-2}
0.1112 -0.05855 -0.02525  0.5 {S1-3}

0.0000  0.02634 -0.03246  0.5 {S1-1}
0.0000  0.03219  0.05771  0.5 {S1-2}
0.0000 -0.05855 -0.02525  0.5 {S1-3}
0.1111  0.06864  0.12311  0.5 {S2-1}
0.1111 -0.12447 -0.05385  0.5 {S2-2}
0.1111  0.05528 -0.06970  0.5 {S2-3}
0.1111  0.06864  0.12311  0.5 {S2-1}
0.1111 -0.12447 -0.05385  0.5 {S2-2}
0.1111  0.05528 -0.06970  0.5 {S2-3}
0.1111  0.02634 -0.03246  0.5 {S1-1}
0.1111  0.03219  0.05771  0.5 {S1-2}
0.1112 -0.05855 -0.02525  0.5 {S1-3}

0.1111  0.02634 -0.03246  0.5 {S1-1}
0.1111  0.03219  0.05771  0.5 {S1-2}
0.1111 -0.05855 -0.02525  0.5 {S1-3}
0.1111  0.06864  0.12311  0.5 {S2-1}
0.1111 -0.12447 -0.05385  0.5 {S2-2}
0.1111  0.05528 -0.06970  0.5 {S2-3}
0.1111  0.06864  0.12311  0.5 {S2-1}
0.1111 -0.12447 -0.05385  0.5 {S2-2}
0.1112  0.05528 -0.06970  0.5 {S2-3}
0.0000  0.02634 -0.03246  0.5 {S1-1}
0.0000  0.03219  0.05771  0.5 {S1-2}
0.0000 -0.05855 -0.02525  0.5 {S1-3}

0.1111  0.02634 -0.03246  0.5 {S1-1}
0.1111  0.03219  0.05771  0.5 {S1-2}
0.1111 -0.05855 -0.02525  0.5 {S1-3}
0.1111  0.06864  0.12311  0.5 {S2-1}
0.1111 -0.12447 -0.05385  0.5 {S2-2}
0.1111  0.05528 -0.06970  0.5 {S2-3}
0.1111  0.06864  0.12311  0.5 {S2-1}
0.1111 -0.12447 -0.05385  0.5 {S2-2}
0.1112  0.05528 -0.06970  0.5 {S2-3}
0.0000  0.02634 -0.03246  0.5 {S1-1}
0.0000  0.03219  0.05771  0.5 {S1-2}
0.0000 -0.05855 -0.02525  0.5 {S1-3}

0.1111  0.02634 -0.03246  0.5 {S1-1}
0.1111  0.03219  0.05771  0.5 {S1-2}
0.1111 -0.05855 -0.02525  0.5 {S1-3}
0.1111  0.06864  0.12311  0.5 {S2-1}
0.1111 -0.12447 -0.05385  0.5 {S2-2}
0.1111  0.05528 -0.06970  0.5 {S2-3}
0.1111  0.06864  0.12311  0.5 {S2-1}
0.1111 -0.12447 -0.05385  0.5 {S2-2}
0.1112  0.05528 -0.06970  0.5 {S2-3}
0.0000  0.02634 -0.03246  0.5 {S1-1}
0.0000  0.03219  0.05771  0.5 {S1-2}
0.0000 -0.05855 -0.02525  0.5 {S1-3}

0.1111  0.02634 -0.03246  0.5 {S1-1}
0.1111  0.03219  0.05771  0.5 {S1-2}
0.1111 -0.05855 -0.02525  0.5 {S1-3}
0.1111  0.06864  0.12311  0.5 {S2-1}
0.1111 -0.12447 -0.05385  0.5 {S2-2}
0.1111  0.05528 -0.06970  0.5 {S2-3}
0.1111  0.06864  0.12311  0.5 {S2-1}
0.1111 -0.12447 -0.05385  0.5 {S2-2}
0.1112  0.05528 -0.06970  0.5 {S2-3}
0.0000  0.02634 -0.03246  0.5 {S1-1}
0.0000  0.03219  0.05771  0.5 {S1-2}
0.0000 -0.05855 -0.02525  0.5 {S1-3}

0.1111  0.02634 -0.03246  0.5 {S1-1}
0.1111  0.03219  0.05771  0.5 {S1-2}
0.1111 -0.05855 -0.02525  0.5 {S1-3}
0.1111  0.06864  0.12311  0.5 {S2-1}
0.1111 -0.12447 -0.05385  0.5 {S2-2}
0.1111  0.05528 -0.06970  0.5 {S2-3}
0.1111  0.06864  0.12311  0.5 {S2-1}
0.1111 -0.12447 -0.05385  0.5 {S2-2}
0.1112  0.05528 -0.06970  0.5 {S2-3}
0.0000  0.02634 -0.03246  0.5 {S1-1}
0.0000  0.03219  0.05771  0.5 {S1-2}
0.0000 -0.05855 -0.02525  0.5 {S1-3}

0.1111  0.02634 -0.03246  0.5 {S1-1}
0.1111  0.03219  0.05771  0.5 {S1-2}
0.1111 -0.05855 -0.02525  0.5 {S1-3}
0.1111  0.06864  0.12311  0.5 {S2-1}
0.1111 -0.12447 -0.05385  0.5 {S2-2}
0.1111  0.05528 -0.06970  0.5 {S2-3}
0.1111  0.06864  0.12311  0.5 {S2-1}
0.1111 -0.12447 -0.05385  0.5 {S2-2}
0.1112  0.05528 -0.06970  0.5 {S2-3}
0.0000  0.02634 -0.03246  0.5 {S1-1}
0.0000  0.03219  0.05771  0.5 {S1-2}
0.0000 -0.05855 -0.02525  0.5 {S1-3}
